# Supplementary material for: Influence of H19 polymorphisms on breast cancer: risk assessment and prognostic implications via LincRNA H19/miR-675 and downstream pathways
Source: Front Oncol. 2024 Aug 29;14:1436874. doi: 10.3389/fonc.2024.1436874 (PMC11390531; doi:10.3389/fonc.2024.1436874)
Supplement: Supplementary file 1 [file DataSheet1.xlsx]

## Sheet: 对照组
对照编号	rs11042167[A/G]	rs2071095[G/T]	rs 2251375 [A/C]	rs11042167[A/G]	rs2071095[G/T]	rs 2251375 [A/C]
1	3	1	2	3	1	1
2	3	1	3	3	1	1
3	3	1	3	3	1	3
4	2	2	2	3	1	3
5	3	1	2	3	1	2
6	2	2	3	3	1	2
7	2	2	3	3	1	3
8	3	1	3	3	1	2
9	3	1	1	3	1	2
10	3	1	1	3	1	2
11	3	1	1	3	1	2
12	3	1	1	2	2	1
13	3	1	1	2	2	2
14	1	3	1	2	2	3
15	3	1	1	2	2	2
16	2	2	1	2	2	2
17	3	1	1	2	2	3
18	1	3	2	2	2	2
19	2	2	2	2	2	2
20	3	1	2	2	2	1
21	2	2	2	2	2	2
22	3	1	3	2	2	2
23	1	3	3	2	2	1
24	2	2	3	2	2	2
25	3	1	2	2	2	2
26	2	2	1	2	2	1
27	3	1	2	1	3	3
28	3	1	3	1	3	2
29	3	1	3	3	1	2
30	2	2	2	3	1	2
31	3	1	2	3	1	2
32	2	2	3	3	1	2
33	2	2	3	3	1	2
34	3	1	3	3	1	3
35	3	1	1	3	1	2
36	3	1	1	3	1	2
37	3	1	1	3	1	2
38	3	1	1	3	1	3
39	3	1	1	3	1	1
40	1	3	1	2	2	1
41	3	1	1	2	2	3
42	2	2	1	2	2	3
43	3	1	1	2	2	2
44	1	3	2	2	2	2
45	2	2	2	2	2	3
46	3	1	2	2	2	2
47	2	2	2	2	2	2
48	3	1	3	2	2	2
49	1	3	3	2	2	2
50	2	2	3	2	2	1
51	3	1	2	2	2	2
52	2	2	1	2	2	3
53	3	1	2	2	2	2
54	3	1	3	2	2	2
55	3	1	3	1	3	3
56	2	2	2	1	3	2
57	3	1	2	3	1	2
58	2	2	3	3	1	1
59	2	2	3	3	1	2
60	3	1	3	3	1	2
61	3	1	1	3	1	1
62	3	1	1	3	1	2
63	3	1	1	3	1	2
64	3	1	1	3	1	1
65	3	1	1	3	1	3
66	1	3	1	3	1	2
67	3	1	1	3	1	2
68	2	2	1	2	2	2
69	3	1	1	2	2	2
70	1	3	2	2	2	2
71	2	2	2	2	2	2
72	3	1	2	2	2	3
73	2	2	2	2	2	2
74	3	1	3	2	2	2
75	1	3	3	2	2	2
76	2	2	3	2	2	3
77	3	1	2	2	2	1
78	2	2	1	2	2	1
79	3	1	2	2	2	3
80	3	1	3	2	2	3
81	3	1	3	2	2	2
82	2	2	2	2	2	2
83	3	1	2	1	3	3
84	2	2	3	1	3	2
85	2	2	3	3	1	2
86	3	1	3	3	1	2
87	3	1	1	3	1	2
88	3	1	1	3	1	1
89	3	1	1	3	1	2
90	3	1	1	3	1	3
91	3	1	1	3	1	2
92	1	3	1	3	1	2
93	3	1	1	3	1	3
94	2	2	1	3	1	2
95	3	1	1	3	1	2
96	1	3	2	2	2	1
97	2	2	2	2	2	2
98	3	1	2	2	2	2
99	2	2	2	2	2	1
100	3	1	3	2	2	2
101	1	3	3	2	2	2
102	2	2	3	2	2	1
103	3	1	2	2	2	3
104	2	2	1	2	2	2
105	3	1	2	2	2	2
106	3	1	3	2	2	2
107	3	1	3	2	2	2
108	2	2	2	2	2	2
109	3	1	2	2	2	2
110	2	2	3	2	2	3
111	2	2	3	1	3	2
112	3	1	3	1	3	2
113	3	1	1	3	1	2
114	3	1	1	3	1	3
115	3	1	1	3	1	1
116	3	1	1	3	1	1
117	3	1	1	3	1	3
118	1	3	1	3	1	3
119	3	1	1	3	1	2
120	2	2	1	3	1	2
121	3	1	1	3	1	3
122	1	3	2	3	1	2
123	2	2	2	3	1	2
124	3	1	2	2	2	2
125	2	2	2	2	2	2
126	3	1	3	2	2	1
127	1	3	3	2	2	2
128	2	2	3	2	2	3
129	3	1	2	2	2	2
130	2	2	1	2	2	2
131	3	1	2	2	2	3
132	3	1	3	2	2	2
133	3	1	3	2	2	2
134	2	2	2	2	2	1
135	3	1	2	2	2	2
136	2	2	3	2	2	2
137	2	2	3	2	2	1
138	3	1	3	2	2	2
139	3	1	1	1	3	2
140	3	1	1	1	3	1
141	3	1	1	3	1	3
142	3	1	1	3	1	2
143	3	1	1	3	1	2
144	1	3	1	3	1	2
145	3	1	1	3	1	2
146	2	2	1	3	1	2
147	3	1	1	3	1	2
148	1	3	2	3	1	3
149	2	2	2	3	1	2
150	3	1	2	3	1	2
151	2	2	2	3	1	2
152	3	1	3	2	2	3
153	1	3	3	2	2	1
154	2	2	3	2	2	1
155	3	1	2	2	2	3
156	2	2	1	2	2	3
157	3	1	2	2	2	2
158	3	1	3	2	2	2
159	3	1	3	2	2	3
160	2	2	2	2	2	2
161	3	1	2	2	2	2
162	2	2	3	2	2	2
163	2	2	3	2	2	2
164	3	1	3	2	2	1
165	3	1	1	2	2	2
166	3	1	1	2	2	3
167	3	1	1	1	3	2
168	3	1	1	1	3	2
169	3	1	1	3	1	3
170	1	3	1	3	1	2
171	3	1	1	3	1	2
172	2	2	1	3	1	1
173	3	1	1	3	1	2
174	1	3	2	3	1	2
175	2	2	2	3	1	1
176	3	1	2	3	1	2
177	2	2	2	3	1	2
178	3	1	3	3	1	1
179	1	3	3	3	1	3
180	2	2	3	2	2	2
181	3	1	2	2	2	2
182	2	2	1	2	2	2
183	3	1	2	2	2	2
184	3	1	3	2	2	2
185	3	1	3	2	2	2
186	2	2	2	2	2	3
187	3	1	2	2	2	2
188	2	2	3	2	2	2
189	2	2	3	2	2	2
190	3	1	3	2	2	3
191	3	1	1	2	2	1
192	3	1	1	2	2	1
193	3	1	1	2	2	3
194	3	1	1	2	2	3
195	3	1	1	1	3	2
196	1	3	1	1	3	2
197	3	1	1	3	1	3
198	2	2	1	3	1	2
199	3	1	1	3	1	2
200	1	3	2	3	1	2
201	2	2	2	3	1	2
202	3	1	2	3	1	1
203	2	2	2	3	1	2
204	3	1	3	3	1	3
205	1	3	3	3	1	2
206	2	2	3	3	1	2
207	3	1	2	3	1	3
208	2	2	1	2	2	2
209	3	1	2	2	2	2
210	3	1	3	2	2	1
211	3	1	3	2	2	2
212	2	2	2	2	2	2
213	3	1	2	2	2	1
214	2	2	3	2	2	2
215	2	2	3	2	2	2
216	3	1	3	2	2	1
217	3	1	1	2	2	3
218	3	1	1	2	2	2
219	3	1	1	2	2	2
220	3	1	1	2	2	2
221	3	1	1	2	2	2
222	1	3	1	2	2	2
223	3	1	1	1	3	2
224	2	2	1	1	3	3
225	3	1	1	3	1	2
226	1	3	2	3	1	2
227	2	2	2	3	1	2
228	3	1	2	3	1	3
229	2	2	2	3	1	1
230	3	1	3	3	1	1
231	1	3	3	3	1	3
232	2	2	3	3	1	3
233	3	1	2	3	1	2
234	2	2	1	3	1	2
235	3	1	2	3	1	3
236	3	1	3	2	2	2
237	3	1	3	2	2	2
238	2	2	2	2	2	2
239	3	1	2	2	2	2
240	2	2	3	2	2	1
241	2	2	3	2	2	2
242	3	1	3	2	2	3
243	3	1	1	2	2	2
244	3	1	1	2	2	2
245	3	1	1	2	2	3
246	3	1	1	2	2	2
247	3	1	1	2	2	2
248	1	3	1	2	2	1
249	3	1	1	2	2	2
250	2	2	1	2	2	2
251	3	1	1	1	3	1
252	1	3	2	1	3	2
253	2	2	2	3	1	2
254	3	1	2	3	1	1
255	2	2	2	3	1	3
256	3	1	3	3	1	2
257	1	3	3	3	1	2
258	2	2	3	3	1	2
259	3	1	2	3	1	2
260	2	2	1	3	1	2
261	3	1	2	3	1	2
262	3	1	3	3	1	3
263	3	1	3	3	1	2
264	2	2	2	2	2	2
265	3	1	2	2	2	2
266	2	2	3	2	2	3
267	2	2	3	2	2	1
268	3	1	3	2	2	1
269	3	1	1	2	2	3
270	3	1	1	2	2	3
271	3	1	1	2	2	2
272	3	1	1	2	2	2
273	3	1	1	2	2	3
274	1	3	1	2	2	2
275	3	1	1	2	2	2
276	2	2	1	2	2	2
277	3	1	1	2	2	2
278	1	3	2	2	2	1
279	2	2	2	1	3	2
280	3	1	2	1	3	3
281	2	2	2	3	1	2
282	3	1	3	3	1	2
283	1	3	3	3	1	3
284	2	2	3	3	1	2
285	3	1	2	3	1	2
286	2	2	1	3	1	1
287	3	1	2	3	1	2
288	3	1	3	3	1	2
289	3	1	3	3	1	1
290	2	2	2	3	1	2
291	3	1	2	3	1	2
292	2	2	3	2	2	1
293	2	2	3	2	2	3
294	3	1	3	2	2	2
295	3	1	1	2	2	2
296	3	1	1	2	2	2
297	3	1	1	2	2	2
298	3	1	1	2	2	2
299	3	1	1	2	2	2
300	1	3	1	2	2	3
301	3	1	1	2	2	2
302	2	2	1	2	2	2
303	3	1	1	2	2	2
304	1	3	2	2	2	3
305	2	2	2	2	2	1
306	3	1	2	2	2	1
307	2	2	2	1	3	3
308	3	1	3	1	3	3
309	1	3	3	3	1	2
310	2	2	3	3	1	2
311	3	1	2	3	1	3
312	2	2	1	3	1	2
313	3	1	2	3	1	2
314	3	1	3	3	1	2
315	3	1	3	3	1	2
316	2	2	2	3	1	1
317	3	1	2	3	1	2
318	2	2	3	3	1	3
319	2	2	3	3	1	2
320	3	1	3	2	2	2
321	3	1	1	2	2	3
322	3	1	1	2	2	2
323	3	1	1	2	2	2
324	3	1	1	2	2	1
325	3	1	1	2	2	2
326	1	3	1	2	2	2
327	3	1	1	2	2	1
328	2	2	1	2	2	2
329	3	1	1	2	2	2
330	1	3	2	2	2	1
331	2	2	2	2	2	3
332	3	1	2	2	2	2
333	2	2	2	2	2	2
334	3	1	3	2	2	2
335	1	3	3	1	3	2
336	2	2	3	1	3	2
337	3	1	2	3	1	2
338	2	2	1	3	1	3
339	3	1	2	3	1	2
340	3	1	3	3	1	2
341	3	1	3	3	1	2
342	2	2	2	3	1	3
343	3	1	2	3	1	1
344	2	2	3	3	1	1
345	2	2	3	3	1	3
346	3	1	3	3	1	3
347	3	1	1	3	1	2
348	3	1	1	2	2	2
349	3	1	1	2	2	3
350	3	1	1	2	2	2
351	3	1	1	2	2	2
352	1	3	1	2	2	2
353	3	1	1	2	2	2
354	2	2	1	2	2	1
355	3	1	1	2	2	2
356	1	3	2	2	2	3
357	2	2	2	2	2	2
358	3	1	2	2	2	2
359	2	2	2	2	2	3
360	3	1	3	2	2	2
361	1	3	3	2	2	2
362	2	2	3	2	2	1
363	3	1	2	1	3	2
364	2	2	1	1	3	2
365	3	1	2	3	1	1
366	3	1	3	3	1	2
367	3	1	3	3	1	2
368	2	2	2	3	1	1
369	3	1	2	3	1	3
370	2	2	3	3	1	2
371	2	2	3	3	1	2
372	3	1	3	3	1	2
373	3	1	1	3	1	2
374	3	1	1	3	1	2
375	3	1	1	3	1	2
376	3	1	1	2	2	3
377	3	1	1	2	2	2
378	1	3	1	2	2	2
379	3	1	1	2	2	2
380	2	2	1	2	2	3
381	3	1	1	2	2	1
382	1	3	2	2	2	1
383	2	2	2	2	2	3
384	3	1	2	2	2	3
385	2	2	2	2	2	2
386	3	1	3	2	2	2
387	1	3	3	2	2	3
388	2	2	3	2	2	2
389	3	1	2	2	2	2
390	2	2	1	2	2	2
391	3	1	2	1	3	2
392	3	1	3	1	3	1
393	3	1	3	3	1	2
394	2	2	2	3	1	3
395	3	1	2	3	1	2
396	2	2	3	3	1	2
397	2	2	3	3	1	3
398	3	1	3	3	1	2
399	3	1	1	3	1	2
400	3	1	1	3	1	1
401	3	1	1	3	1	2
402	3	1	1	3	1	2
403	3	1	1	3	1	1
404	1	3	1	2	2	2
405	3	1	1	2	2	2
406	2	2	1	2	2	1
407	3	1	1	2	2	3
408	1	3	2	2	2	2
409	2	2	2	2	2	2
410	3	1	2	2	2	2
411	2	2	2	2	2	2
412	3	1	3	2	2	2
413	1	3	3	2	2	2
414	2	2	3	2	2	3
415	3	1	2	2	2	2
416	2	2	1	2	2	2
417	3	1	2	2	2	2
418	3	1	3	2	2	3
419	3	1	3	1	3	1
420	2	2	2	1	3	1
421	3	1	2	3	1	3
422	2	2	3	3	1	3
423	2	2	3	3	1	2
424	3	1	3	3	1	2
425	3	1	1	3	1	3
426	3	1	1	3	1	2
427	3	1	1	3	1	2
428	3	1	1	3	1	2
429	3	1	1	3	1	2
430	1	3	1	3	1	1
431	3	1	1	3	1	2
432	2	2	1	2	2	3
433	3	1	1	2	2	2
434	1	3	2	2	2	2
435	2	2	2	2	2	3
436	3	1	2	2	2	2
437	2	2	2	2	2	2
438	3	1	3	2	2	1
439	1	3	3	2	2	2
440	2	2	3	2	2	2
441	3	1	2	2	2	1
442	2	2	1	2	2	2
443	3	1	2	2	2	2
444	3	1	3	2	2	1
445	3	1	3	2	2	3
446	2	2	2	2	2	2
447	3	1	2	1	3	2
448	2	2	3	1	3	2
449	2	2	3	3	1	2
450	3	1	3	3	1	2
451	3	1	1	3	1	2
452	3	1	1	3	1	3
453	3	1	1	3	1	2
454	3	1	1	3	1	2
455	3	1	1	3	1	2
456	1	3	1	3	1	3
457	3	1	1	3	1	1
458	2	2	1	3	1	1
459	3	1	1	3	1	3
460	1	3	2	2	2	3
461	2	2	2	2	2	2
462	3	1	2	2	2	2
463	2	2	2	2	2	3
464	3	1	3	2	2	2
465	1	3	3	2	2	2
466	2	2	3	2	2	2
467	3	1	2	2	2	2
468	2	2	1	2	2	1
469	3	1	2	2	2	2
470	3	1	3	2	2	3
471	3	1	3	2	2	2
472	2	2	2	2	2	2
473	3	1	2	2	2	3
474	2	2	3	2	2	2
475	2	2	3	1	3	2
476	3	1	3	1	3	1
477	3	1	1	3	1	2
478	3	1	1	3	1	2
479	3	1	1	3	1	1
480	3	1	1	3	1	2
481	3	1	1	3	1	2
482	1	3	1	3	1	1
483	3	1	1	3	1	3
484	2	2	1	3	1	2
485	3	1	1	3	1	2
486	1	3	2	3	1	2
487	2	2	2	3	1	2
488	3	1	2	2	2	2
489	2	2	2	2	2	2
490	3	1	3	2	2	3
491	1	3	3	2	2	2
492	2	2	3	2	2	2
493	3	1	2	2	2	2
494	2	2	1	2	2	3
495	3	1	2	2	2	1
496	3	1	3	2	2	1
497	3	1	3	2	2	3
498	2	2	2	2	2	3
499	3	1	2	2	2	2
500	2	2	3	2	2	2
501	2	2	3	2	2	3
502	3	1	3	2	2	2
503	3	1	1	1	3	2
504	3	1	1	1	3	2
505	3	1	1	3	1	2
506	3	1	1	3	1	1
507	3	1	1	3	1	2
508	1	3	1	3	1	3
509	3	1	1	3	1	2
510	2	2	1	3	1	2
511	3	1	1	3	1	3
512	1	3	2	3	1	2
513	2	2	2	3	1	2
514	3	1	2	3	1	1
515	2	2	2	3	1	2
516	3	1	3	2	2	2
517	1	3	3	2	2	1
518	2	2	3	2	2	2
519	3	1	2	2	2	2
520	2	2	1	2	2	1
521	3	1	2	2	2	3
522	3	1	3	2	2	2
523	3	1	3	2	2	2
524	2	2	2	2	2	2
525	3	1	2	2	2	2
526	2	2	3	2	2	2
527	2	2	3	2	2	2
528	3	1	3	2	2	3
529	3	1	1	2	2	2
530	3	1	1	2	2	2
531	3	1	1	1	3	2
532	3	1	1	1	3	3
533	3	1	1	3	1	1
534	1	3	1	3	1	1
535	3	1	1	3	1	3
536	2	2	1	3	1	3
537	3	1	1	3	1	2
538	1	3	2	3	1	2
539	2	2	2	3	1	3
540	3	1	2	3	1	2
541	2	2	2	3	1	2
542	3	1	3	3	1	2
543	1	3	3	3	1	2
544	2	2	3	2	2	1
545	3	1	2	2	2	2
546	2	2	1	2	2	3
547	3	1	2	2	2	2
548	3	1	3	2	2	2
549	3	1	3	2	2	3
550	2	2	2	2	2	2
551	3	1	2	2	2	2
552	2	2	3	2	2	1
553	2	2	3	2	2	2
554	3	1	3	2	2	2
555	3	1	1	2	2	1
556	3	1	1	2	2	2
557	3	1	1	2	2	2
558	3	1	1	2	2	1
559				1	3	3
560				1	3	2
561				3	1	2
562				3	1	2
563				3	1	2
564				3	1	2
565				3	1	2
566				3	1	3
567				3	1	2
568				3	1	2
569				3	1	2
570				3	1	3
571				3	1	1
572				2	2	1
573				2	2	3
574				2	2	3
575				2	2	2
576				2	2	2
577				2	2	3
578				2	2	2
579				2	2	2
580				2	2	2
581				2	2	2

## Sheet: 实验组
患者编号	rs11042167[A/G]	rs2071095[G/T]	rs 2251375 [A/C]	性别	年龄	绝经	家族史	Tsize	病理类型	临床分期	ln转移	ER	PR	HER-2	P53	BRCA1	BRCA2	TNBC	RFS	RFS月	PFS	PFS月	OS	OS月	化疗方案
1	3	1	1	1	2	2	1	2	1	1	1	1	1	0	0	1	0	0	1	51	1	51	1	51	1
2	3	1	1	1	1	1	1	1	2	1	1	1	1	1	0	1	1	0	1	59	1	59	1	59	4
3	3	1	3	1	1	1	1	2	3	1	1	1	1	0	1	1	1	0	1	61	1	61	1	61	1
4	3	1	3	1	1	1	1	2	1	1	2	1	1	1	0	1	1	0	1	54	1	54	1	54	3
5	3	1	2	1	1	1	2	2	3	1	1	0	0	1	1	1	0	0	1	77	1	77	1	77	1
6	3	1	2	1	2	2	2	1	1	1	2	1	1	1	1	1	0	0	1	76	1	76	1	76	1
7	3	1	3	1	1	1	1	1	1	2	2	1	1	0	1	1	1	0	1	76	1	76	1	76	1
8	3	1	2	1	2	1	2	1	1	1	1	0	0	1	0	0	1	0	1	76	1	76	1	76	1
9	3	1	2	1	2	2	2	2	1	1	1	0	0	1	1	1	0	0	1	75	1	75	1	75	1
10	3	1	2	1	1	1	1	1	1	1	2	1	1	0	1	1	1	0	1	75	1	75	1	75	3
11	3	1	2	1	1	1	1	3	1	1	1	0	0	1	0	1	1	0	1	87	1	87	1	87	1
12	2	2	1	1	1	1	1	2	1	2	2	1	1	1	1	0	0	0	2	98	2	98	2	98	1
13	2	2	2	1	2	1	2	1	1	1	1	0	0	0	0	0	0	1	1	60	1	60	1	60	1
14	2	2	3	1	2	2	2	2	1	2	2	0	0	0	1	2	2	1	2	25	2	30	2	36	1
15	2	2	2	1	2	2	1	2	1	1	2	1	1	0	0	1	1	0	2	24	2	38	2	38	4
16	2	2	2	1	2	2	2	2	1	1	1	1	1	1	0	0	0	0	1	60	1	60	1	60	1
17	2	2	3	1	2	2	1	3	3	1	2	0	0	1	1	1	1	0	1	51	1	51	1	51	1
18	2	2	2	1	2	2	1	1	3	2	1	1	1	0	0	1	1	0	1	51	1	51	1	51	1
19	2	2	2	1	1	1	2	2	1	1	1	1	1	0	0	0	0	0	1	53	1	53	1	53	4
20	2	2	1	1	1	1	1	2	1	1	1	1	1	0	1	1	1	0	2	24	2	28	2	45	1
21	2	2	2	1	1	1	1	1	1	1	2	1	1	1	0	1	1	0	2	61	2	61	2	61	1
22	2	2	2	1	1	2	1	1	3	2	1	1	1	0	1	1	0	0	2	36	2	40	2	65	4
23	2	2	1	1	1	1	1	1	1	1	1	0	0	1	0	1	0	0	1	85	1	85	1	85	2
24	2	2	2	1	1	1	1	2	1	1	2	1	1	0	1	1	1	0	2	61	2	61	2	61	1
25	2	2	2	1	1	2	1	2	1	1	1	0	0	1	0	1	0	0	1	86	1	86	1	86	1
26	2	2	1	1	2	2	1	2	1	2	2	1	0	1	1	1	2	0	2	180	2	180	1	180	3
27	1	3	3	1	2	2	1	1	2	2	1	0	0	0	0	1	0	1	1	85	1	85	1	85	4
28	1	3	2	1	2	2	1	2	1	1	1	0	0	0	0	0	0	1	1	85	1	85	1	85	1
29	3	1	2	1	2	2	2	1	1	1	2	0	0	1	0	0	1	0	1	85	1	85	1	85	1
30	3	1	2	1	1	1	2	2	1	1	1	0	1	0	1	0	0	0	1	85	1	85	1	85	1
31	3	1	2	1	1	1	1	1	1	1	1	0	1	0	2	2	2	0	1	161	1	161	1	161	4
32	3	1	2	1	1	1	1	1	1	1	1	1	1	1	1	0	0	0	1	85	1	85	1	85	4
33	3	1	2	1	1	1	2	1	1	2	2	0	0	0	0	1	1	1	2	61	2	61	2	61	1
34	3	1	3	1	2	2	1	1	1	2	2	1	1	1	0	1	2	0	1	85	1	85	1	85	3
35	3	1	2	1	2	2	1	3	1	1	2	1	1	1	0	1	1	0	1	85	1	85	1	85	1
36	3	1	2	1	2	2	1	1	1	1	2	0	0	1	1	1	1	0	1	84	1	84	1	84	2
37	3	1	2	1	1	1	1	1	1	1	1	0	0	0	2	2	2	1	1	85	1	85	1	85	1
38	3	1	3	1	1	1	1	1	1	1	1	0	0	1	0	1	1	0	1	85	1	85	1	85	1
39	3	1	1	1	1	1	1	3	1	2	1	0	0	1	1	1	0	0	1	85	1	85	1	85	1
40	2	2	1	1	1	1	1	1	1	2	1	0	0	1	0	2	2	0	1	85	1	85	1	85	1
41	2	2	3	1	2	1	2	2	1	1	1	0	0	0	0	1	1	1	1	85	1	85	1	85	1
42	2	2	3	1	2	2	1	1	1	1	1	1	1	1	0	1	0	0	1	84	1	84	1	84	1
43	2	2	2	1	2	2	1	1	1	1	1	1	1	1	0	1	1	0	2	61	2	61	2	61	2
44	2	2	2	1	2	2	1	2	1	1	1	1	1	0	1	1	0	0	1	85	1	85	1	85	1
45	2	2	3	1	2	2	1	3	1	2	2	1	1	0	1	1	0	0	2	61	2	61	2	61	4
46	2	2	2	1	2	2	1	1	1	1	1	1	1	1	1	1	0	0	1	114	1	114	1	114	1
47	2	2	2	1	1	1	1	1	1	2	1	1	1	1	0	1	0	0	1	85	1	85	1	85	1
48	2	2	2	1	1	1	1	2	1	1	2	1	1	1	1	1	1	0	1	85	1	85	1	85	4
49	2	2	2	1	2	2	2	1	1	1	2	0	0	1	0	0	1	0	1	85	1	85	1	85	1
50	2	2	1	1	2	2	1	3	3	2	2	0	0	1	1	1	1	0	2	30	2	30	2	30	4
51	2	2	2	1	1	1	1	1	1	1	1	1	0	1	0	1	1	0	1	54	1	54	1	54	4
52	2	2	3	1	1	1	1	1	1	1	1	0	1	0	2	2	2	0	1	54	1	54	1	54	1
53	2	2	2	1	1	1	1	1	1	2	1	0	0	1	0	1	0	0	1	54	1	54	1	54	4
54	2	2	2	1	2	2	1	1	3	1	1	0	0	0	0	1	1	1	1	54	1	54	1	54	1
55	1	3	3	1	1	1	1	1	1	2	1	1	1	0	1	1	1	0	1	53	1	53	1	53	1
56	1	3	2	1	2	2	1	1	1	1	1	0	0	1	1	1	1	0	1	53	1	53	1	53	1
57	3	1	2	1	1	1	1	1	1	1	1	1	1	0	1	1	1	0	1	53	1	53	1	53	1
58	3	1	1	1	2	2	2	3	1	1	1	1	1	1	1	1	1	0	1	53	1	53	1	53	3
59	3	1	2	1	1	1	1	3	1	2	1	0	1	0	1	1	0	0	2	29	2	29	2	29	1
60	3	1	2	1	2	2	1	1	1	1	1	0	1	1	1	1	1	0	1	53	1	53	1	53	1
61	3	1	1	1	2	2	1	1	1	2	1	2	2	2	2	2	2	2	1	53	1	53	1	53	4
62	3	1	2	1	2	2	1	1	1	1	1	1	1	1	1	1	1	0	1	53	1	53	1	53	1
63	3	1	2	1	1	1	2	1	1	1	1	0	1	0	1	1	1	0	1	52	1	52	1	52	1
64	3	1	1	1	1	1	1	3	1	2	2	0	1	0	1	0	1	0	2	8	2	8	2	28	3
65	3	1	3	1	2	2	1	2	1	1	1	0	0	1	1	1	1	0	1	52	1	52	1	52	4
66	3	1	2	1	2	2	1	2	1	1	1	0	0	0	0	1	0	1	1	52	1	52	1	52	1
67	3	1	2	1	1	1	1	2	3	1	2	1	1	0	2	2	2	0	1	52	1	52	1	52	1
68	2	2	2	1	2	1	1	1	1	1	1	1	1	1	2	2	2	0	1	52	1	52	1	52	2
69	2	2	2	1	2	2	1	3	1	1	2	0	0	0	0	2	2	1	2	28	2	28	2	28	1
70	2	2	2	1	2	2	1	2	1	1	2	0	0	0	0	0	1	1	1	52	1	52	1	52	3
71	2	2	2	1	1	1	1	1	1	2	1	0	0	1	0	2	2	0	1	51	1	51	1	51	1
72	2	2	3	1	1	1	1	1	2	1	1	1	1	0	1	1	1	0	1	51	1	51	1	51	1
73	2	2	2	1	2	2	2	1	1	1	2	1	1	1	1	1	1	0	1	51	1	51	1	51	1
74	2	2	2	1	2	2	1	1	3	1	1	1	1	1	1	1	1	0	2	27	2	27	2	27	3
75	2	2	2	1	1	2	1	2	1	1	1	0	0	1	0	1	0	0	1	51	1	51	1	51	1
76	2	2	3	1	2	2	1	1	1	2	2	1	1	0	0	1	1	0	2	27	2	27	2	27	1
77	2	2	1	1	2	2	1	1	3	1	1	1	0	1	1	1	0	0	2	26	2	26	2	26	1
78	2	2	1	1	1	1	2	2	1	1	1	1	1	1	0	1	0	0	1	50	1	50	1	50	1
79	2	2	3	1	2	2	1	1	1	1	1	0	1	1	1	1	0	0	1	50	1	50	1	50	4
80	2	2	3	1	1	1	1	1	1	1	2	1	1	0	1	1	0	0	1	50	1	50	1	50	1
81	2	2	2	1	1	1	1	1	1	1	1	1	1	0	1	1	1	0	1	50	1	50	1	50	1
82	2	2	2	1	1	1	1	1	2	1	1	0	0	1	0	0	0	0	1	49	1	49	1	49	1
83	1	3	3	1	1	1	1	1	1	1	2	0	0	1	0	1	1	0	1	49	1	49	1	49	1
84	1	3	2	1	1	1	1	2	1	1	1	0	1	1	0	1	1	0	1	49	1	49	1	49	3
85	3	1	2	1	1	1	2	1	1	1	1	1	1	0	1	1	0	0	1	49	1	49	1	49	4
86	3	1	2	1	2	2	1	1	1	1	1	0	0	0	1	1	1	1	1	49	1	49	1	49	1
87	3	1	2	1	2	1	1	1	1	1	1	1	1	1	1	1	0	0	1	48	1	48	1	48	4
88	3	1	1	1	2	2	1	2	1	2	2	1	1	0	1	1	0	0	2	12	2	14	2	24	1
89	3	1	2	1	1	1	2	1	1	1	1	0	0	0	1	1	2	1	1	48	1	48	1	48	4
90	3	1	3	1	1	1	1	1	1	1	1	0	0	1	1	1	1	0	1	48	1	48	1	48	4
91	3	1	2	1	2	2	1	2	1	1	2	0	0	0	0	0	1	1	1	48	1	48	1	48	3
92	3	1	2	1	2	2	1	1	3	1	1	0	1	1	0	1	1	0	1	59	1	59	1	59	1
93	3	1	3	1	2	2	1	2	3	2	2	0	0	1	0	0	0	0	2	13	2	41	2	41	4
94	3	1	2	1	1	1	1	2	1	2	2	0	0	1	1	1	1	0	2	61	2	61	2	61	1
95	3	1	2	1	1	2	1	3	3	1	2	1	0	0	0	1	1	0	2	46	2	46	1	46	3
96	2	2	1	1	2	2	2	1	1	1	1	1	1	0	0	1	1	0	2	12	2	23	2	23	1
97	2	2	2	1	1	1	2	1	1	1	1	1	1	1	1	1	1	0	1	49	1	49	1	49	1
98	2	2	2	1	2	2	1	1	1	1	1	1	1	1	1	1	1	0	1	120	1	120	1	120	1
99	2	2	1	1	1	1	1	1	1	1	1	0	1	0	0	1	1	0	1	51	1	51	1	51	4
100	2	2	2	1	1	1	1	1	1	1	1	1	1	1	1	0	0	0	1	52	1	52	1	52	1
101	2	2	2	1	1	2	1	1	1	1	1	1	0	0	0	1	1	0	1	42	1	42	1	42	1
102	2	2	1	1	1	1	1	1	1	1	1	0	1	0	2	2	2	0	1	49	1	49	1	49	4
103	2	2	3	1	1	1	1	1	1	1	2	0	0	0	1	2	2	1	1	46	1	46	1	46	1
104	2	2	2	1	2	2	1	2	1	2	2	1	1	1	0	1	0	0	1	160	1	160	1	160	1
105	2	2	2	1	2	2	1	2	1	1	2	1	1	1	1	1	0	0	1	65	1	65	1	65	1
106	2	2	2	1	2	1	2	3	1	2	1	1	1	0	1	1	1	0	1	74	1	74	1	74	1
107	2	2	2	1	1	1	1	1	3	1	2	0	1	0	0	0	1	0	2	70	2	97	2	97	1
108	2	2	2	1	2	2	1	1	1	2	1	0	1	1	1	0	2	0	2	86	2	88	2	161	4
109	2	2	2	1	2	2	2	1	1	1	2	1	1	0	1	1	1	0	1	81	1	81	1	81	4
110	2	2	3	1	1	2	1	1	1	1	1	1	1	1	1	1	0	0	1	47	1	47	1	47	1
111	1	3	2	1	2	2	1	2	1	1	1	1	1	0	0	1	1	0	1	49	1	49	1	49	4
112	1	3	2	1	2	2	1	3	1	2	2	0	0	1	0	1	1	0	1	120	1	120	1	120	3
113	3	1	2	1	1	1	2	1	1	1	1	0	1	0	0	1	0	0	1	51	1	51	1	51	3
114	3	1	3	1	2	1	1	3	1	1	1	0	0	1	0	1	1	0	1	52	1	52	1	52	1
115	3	1	1	1	1	1	1	2	1	1	1	1	1	1	1	1	1	0	1	42	1	42	1	42	1
116	3	1	1	1	1	2	1	1	1	1	2	1	1	0	0	1	0	0	2	30	2	36	2	48	1
117	3	1	3	1	1	1	1	2	1	1	1	1	1	1	0	1	1	0	1	46	1	46	1	46	1
118	3	1	3	1	1	1	1	1	1	1	1	1	1	1	0	1	0	0	2	36	2	36	2	36	3
119	3	1	2	1	2	2	2	2	1	1	1	0	0	0	1	1	1	1	1	51	1	51	1	51	1
120	3	1	2	1	1	1	1	2	1	2	2	0	1	0	1	1	0	0	1	51	1	51	1	51	2
121	3	1	3	1	1	1	1	2	1	2	2	1	1	1	1	0	0	0	2	6	2	30	2	30	2
122	3	1	2	1	2	2	1	2	1	1	2	0	1	0	0	1	0	0	2	36	2	36	2	97	2
123	3	1	2	1	1	1	1	1	1	1	2	0	0	0	0	1	1	1	1	47	1	47	1	47	1
124	2	2	2	1	1	1	1	1	1	2	2	1	1	0	0	1	1	0	2	6	2	6	2	29	2
125	2	2	2	1	2	2	1	1	1	1	1	1	1	0	1	1	1	0	2	156	2	156	2	192	1
126	2	2	1	1	1	1	1	1	2	1	1	1	1	0	0	1	0	0	1	52	1	52	1	52	1
127	2	2	2	1	1	1	2	1	1	1	1	0	0	0	0	1	1	1	1	53	1	53	1	53	1
128	2	2	3	1	1	1	2	1	1	1	1	0	0	0	1	0	0	1	1	50	1	50	1	50	1
129	2	2	2	1	2	2	1	2	1	2	2	1	1	1	0	0	1	0	1	23	2	23	2	23	1
130	2	2	2	1	2	2	1	2	1	1	2	0	0	0	1	1	1	1	1	25	2	25	2	25	2
131	2	2	3	1	1	1	1	2	1	1	1	0	0	0	0	1	0	1	1	51	1	51	1	51	1
132	2	2	2	1	2	2	1	1	1	1	1	0	0	0	1	1	1	1	1	50	1	50	1	50	1
133	2	2	2	1	2	2	1	1	1	2	1	0	0	0	0	1	0	1	1	47	1	47	1	47	1
134	2	2	1	1	2	2	1	3	1	1	2	1	1	0	1	1	0	0	1	49	1	49	1	49	1
135	2	2	2	1	2	2	1	1	3	1	1	0	0	1	1	1	1	0	1	120	1	120	1	120	1
136	2	2	2	1	1	1	1	2	1	1	2	1	1	1	1	1	1	0	1	51	1	51	1	51	2
137	2	2	1	1	2	2	1	2	1	1	1	1	1	1	1	1	1	0	1	86	1	86	1	86	1
138	2	2	2	1	2	1	1	2	1	1	2	1	1	1	1	0	1	0	1	42	1	42	1	42	1
139	1	3	2	1	1	1	1	2	1	1	1	0	0	0	0	1	1	1	1	49	1	49	1	49	2
140	1	3	1	1	2	2	1	1	3	1	1	1	1	1	1	0	0	0	1	147	1	147	1	147	1
141	3	1	3	1	2	2	1	1	1	1	2	0	0	0	1	1	0	1	1	60	1	60	1	60	2
142	3	1	2	1	1	1	1	2	1	1	2	0	0	1	0	1	0	0	2	22	2	36	2	36	1
143	3	1	2	1	2	2	2	2	1	1	2	1	0	0	0	1	1	0	1	36	2	36	2	36	4
144	3	1	2	1	1	1	1	2	1	1	1	1	0	0	0	0	0	0	1	59	1	59	1	59	1
145	3	1	2	1	2	1	2	3	1	2	1	1	1	1	0	1	0	0	1	33	2	33	2	33	1
146	3	1	2	1	1	2	1	1	1	1	1	1	1	0	1	1	1	0	1	57	1	57	1	57	1
147	3	1	2	1	1	1	1	3	1	2	2	1	1	0	1	1	0	0	1	57	1	57	1	57	1
148	3	1	3	1	2	2	1	2	1	1	1	0	0	1	0	1	1	0	1	57	1	57	1	57	1
149	3	1	2	1	2	2	1	1	1	1	2	1	1	1	0	0	1	0	1	57	1	57	1	57	1
150	3	1	2	1	2	2	1	2	1	1	2	1	1	0	1	1	1	0	1	57	1	57	1	57	1
151	3	1	2	1	1	1	1	1	1	1	1	1	1	1	1	0	0	0	1	51	1	51	1	51	1
152	2	2	3	1	1	1	1	2	1	1	1	1	0	0	0	0	0	0	1	50	1	50	1	50	1
153	2	2	1	1	2	2	2	1	1	1	1	1	1	0	0	1	0	0	1	47	1	47	1	47	1
154	2	2	1	1	2	2	2	2	1	1	1	1	1	0	0	1	0	0	1	49	1	49	1	49	1
155	2	2	3	1	2	2	2	3	1	2	2	1	1	0	0	2	2	0	2	96	2	96	2	96	3
156	2	2	3	1	2	2	2	1	1	1	1	0	0	1	1	1	0	0	1	51	1	51	1	51	1
157	2	2	2	1	2	2	1	2	1	2	2	0	0	0	1	0	0	1	2	28	2	28	2	28	3
158	2	2	2	1	2	2	2	1	1	1	2	0	1	1	0	0	1	0	1	42	1	42	1	42	3
159	2	2	3	1	1	1	1	1	1	2	2	0	1	0	0	1	0	0	2	25	2	25	2	25	3
160	2	2	2	1	2	2	1	3	2	1	2	1	1	1	1	1	1	0	2	12	2	12	2	22	2
161	2	2	2	1	1	1	2	1	1	1	2	1	1	0	0	1	0	0	1	46	1	46	1	46	1
162	2	2	2	1	1	1	1	2	3	1	1	1	1	0	0	1	1	0	1	38	2	38	2	38	1
163	2	2	2	1	2	2	2	2	1	1	1	0	0	1	0	1	0	0	1	48	1	48	1	48	1
164	2	2	1	1	2	2	1	1	1	1	2	1	0	1	1	1	0	0	1	89	1	89	1	89	1
165	2	2	2	1	2	2	1	2	1	2	2	0	0	0	2	2	2	1	1	25	2	25	2	25	1
166	2	2	3	1	2	2	2	1	1	1	2	0	1	1	1	1	2	0	2	102	2	102	2	102	1
167	1	3	2	1	2	2	1	3	1	2	1	0	0	1	1	1	1	0	2	35	2	35	2	35	1
168	1	3	2	1	2	1	1	2	2	2	2	0	1	0	1	2	2	0	2	63	2	63	2	63	3
169	3	1	3	1	2	2	1	2	1	1	2	0	1	0	1	1	1	0	1	47	1	47	1	47	1
170	3	1	2	1	2	2	1	3	1	1	2	0	0	1	0	1	1	0	1	49	1	49	1	49	2
171	3	1	2	1	2	2	1	2	1	1	2	1	1	1	0	1	1	0	1	120	1	120	1	120	1
172	3	1	1	1	2	2	1	2	1	1	2	1	0	0	0	1	1	0	1	51	1	51	1	51	1
173	3	1	2	1	1	1	2	3	1	2	2	1	1	1	1	1	1	0	2	28	2	28	2	28	4
174	3	1	2	1	2	2	2	2	1	1	2	1	1	0	0	1	1	0	1	42	1	42	1	42	1
175	3	1	1	1	2	1	1	1	1	2	1	0	1	0	1	1	1	0	2	25	2	25	2	25	1
176	3	1	2	1	2	2	1	1	1	1	1	1	1	1	1	1	1	0	1	46	1	46	1	46	4
177	3	1	2	1	1	1	2	2	1	1	1	0	0	0	1	1	0	1	1	49	1	49	1	49	1
178	3	1	1	1	1	1	1	1	1	1	1	0	0	0	0	0	1	1	1	59	1	59	1	59	1
179	3	1	3	1	2	2	2	1	1	1	1	0	0	1	1	1	1	0	1	87	1	87	1	87	4
180	2	2	2	1	2	2	1	1	1	1	1	0	0	0	0	1	1	1	1	47	1	47	1	47	1
181	2	2	2	1	1	1	1	2	1	1	1	0	1	0	1	1	0	0	1	98	1	98	1	98	1
182	2	2	2	1	2	2	1	2	1	1	2	1	0	0	1	1	1	0	1	45	1	45	1	45	1
183	2	2	2	1	2	1	1	3	1	1	2	0	0	1	1	1	1	0	2	75	2	75	2	144	1
184	2	2	2	1	1	1	1	2	1	1	1	0	1	1	1	0	1	0	1	49	1	49	1	49	1
185	2	2	2	1	1	1	2	2	1	1	2	1	1	1	1	1	1	0	1	59	1	59	1	59	1
186	2	2	3	1	2	2	2	1	1	1	2	1	0	0	0	0	0	0	1	87	1	87	1	87	1
187	2	2	2	1	1	1	1	1	1	1	1	0	0	0	0	1	0	1	1	48	1	48	1	48	1
188	2	2	2	1	1	1	1	2	1	1	1	0	0	1	0	1	1	0	1	49	1	49	1	49	2
189	2	2	2	1	2	2	1	2	1	2	2	1	1	0	1	1	1	0	2	24	2	24	2	35	3
190	2	2	3	1	1	1	2	2	1	1	2	0	0	1	1	1	1	0	1	87	1	87	1	87	3
191	2	2	1	1	1	1	2	1	1	1	2	1	1	0	0	1	1	0	1	47	1	47	1	47	3
192	2	2	1	1	1	1	1	2	2	1	1	0	1	0	0	1	1	0	1	49	1	49	1	49	2
193	2	2	3	1	2	1	1	3	1	2	1	1	1	1	0	1	0	0	1	47	1	47	1	47	1
194	2	2	3	1	1	2	2	3	1	1	2	0	0	0	1	0	0	1	1	59	1	59	1	59	2
195	1	3	2	1	1	1	2	1	3	1	1	1	1	1	1	1	1	0	2	24	2	24	2	24	4
196	1	3	2	1	2	2	2	1	1	1	2	1	1	0	1	1	1	0	1	49	1	49	1	49	1
197	3	1	3	1	1	1	2	1	1	1	2	0	1	0	0	1	1	0	1	47	1	47	1	47	1
198	3	1	2	1	1	1	1	2	1	1	1	1	1	0	0	0	1	0	1	49	1	49	1	49	1
199	3	1	2	1	1	1	1	1	1	2	1	1	1	1	0	1	1	0	1	120	1	120	1	120	1
200	3	1	2	1	1	1	1	1	1	1	1	2	2	2	2	2	2	2	1	51	1	51	1	51	1
201	3	1	2	1	2	2	1	2	1	1	1	1	1	1	1	1	1	0	1	52	1	52	1	52	1
202	3	1	1	1	1	1	1	2	1	1	1	1	1	0	1	1	1	0	1	42	1	42	1	42	1
203	3	1	2	1	2	1	1	1	1	1	1	1	1	0	1	1	0	0	1	49	1	49	1	49	1
204	3	1	3	1	2	2	1	2	1	1	1	0	0	1	0	1	0	0	1	46	1	46	1	46	1
205	3	1	2	1	1	1	1	3	1	2	1	0	0	0	1	1	1	1	2	41	2	41	2	41	1
206	3	1	2	1	2	2	2	1	1	1	1	1	1	0	0	1	0	0	1	51	1	51	1	51	3
207	3	1	3	1	1	1	1	1	1	1	1	0	0	1	0	1	1	0	1	46	1	46	1	46	1
208	2	2	2	1	1	1	2	1	1	1	2	1	1	1	0	1	1	0	1	43	1	43	1	43	1
209	2	2	2	1	1	1	1	3	1	1	1	0	1	1	0	1	0	0	1	73	1	73	1	73	1
210	2	2	1	1	1	1	1	2	1	1	2	1	1	1	1	1	1	0	1	47	1	47	1	47	1
211	2	2	2	1	2	2	1	2	1	2	2	1	1	0	0	0	0	0	2	24	2	24	2	42	1
212	2	2	2	1	2	1	1	1	1	1	1	0	1	0	0	0	0	0	1	45	1	45	1	45	1
213	2	2	1	1	1	2	2	2	1	1	2	1	1	0	0	1	0	0	1	49	1	49	1	49	1
214	2	2	2	1	2	2	2	1	3	1	1	1	1	0	0	0	1	0	2	12	2	12	2	41	4
215	2	2	2	1	1	1	1	1	1	1	1	1	1	0	1	1	1	0	1	43	1	43	1	43	1
216	2	2	1	1	1	1	2	1	1	1	1	0	0	1	1	1	0	0	1	48	1	48	1	48	1
217	2	2	3	1	1	1	1	3	1	2	2	1	1	0	1	1	1	0	1	47	1	47	1	47	2
218	2	2	2	1	2	2	1	1	1	1	2	1	1	1	1	1	1	0	2	15	2	15	2	41	4
219	2	2	2	1	2	1	2	1	1	1	1	0	0	0	1	0	0	1	1	51	1	51	1	51	1
220	2	2	2	1	2	2	1	1	1	1	1	1	1	0	0	1	1	0	1	45	1	45	1	45	1
221	2	2	2	1	1	1	1	3	1	2	1	0	0	0	0	0	0	1	2	6	2	6	2	19	1
222	2	2	2	1	2	2	1	2	3	1	2	1	0	0	0	1	1	0	2	49	2	49	2	49	4
223	1	3	2	1	1	1	1	2	1	1	1	0	1	1	0	0	1	0	1	47	1	47	1	47	4
224	1	3	3	1	2	2	1	1	1	1	1	1	1	2	0	1	1	0	1	66	1	66	1	66	1
225	3	1	2	1	2	2	2	2	1	2	2	0	0	0	1	1	1	1	2	21	2	21	2	21	1
226	3	1	2	1	1	1	2	2	1	1	2	0	1	1	1	1	1	0	1	49	1	49	1	49	1
227	3	1	2	1	2	2	1	2	1	1	1	0	0	1	0	1	1	0	1	65	1	65	1	65	4
228	3	1	3	1	2	2	1	2	1	1	2	1	1	0	0	0	0	0	1	43	1	43	1	43	3
229	3	1	1	1	2	2	1	2	1	1	1	1	1	1	1	1	1	0	1	48	1	48	1	48	4
230	3	1	1	1	1	1	1	2	3	2	1	1	1	0	1	1	1	0	2	8	2	23	2	23	3
231	3	1	3	1	1	1	2	1	1	1	2	1	1	1	1	0	0	0	2	41	2	41	2	41	3
232	3	1	3	1	2	2	1	2	1	2	2	0	1	0	1	1	1	0	2	60	2	101	2	101	2
233	3	1	2	1	2	1	1	1	3	2	2	1	1	0	1	1	1	0	2	41	2	41	2	41	1
234	3	1	2	1	1	1	1	1	1	1	1	0	0	1	0	1	1	0	1	62	1	62	1	62	2
235	3	1	3	1	1	2	1	2	1	1	2	1	1	0	1	1	1	0	2	35	2	35	2	35	1
236	2	2	2	1	2	2	1	2	1	1	1	1	1	1	1	1	1	0	1	45	1	45	1	45	2
237	2	2	2	1	1	1	1	2	2	1	1	1	1	0	1	1	1	0	1	42	1	42	1	42	1
238	2	2	2	1	2	2	2	3	1	2	2	1	0	0	0	1	1	0	2	33	2	33	2	33	3
239	2	2	2	1	1	1	1	2	1	2	1	0	0	0	0	0	0	1	1	108	1	108	1	108	4
240	2	2	1	1	1	1	1	1	1	1	1	1	1	0	1	1	1	0	1	77	1	77	1	77	1
241	2	2	2	1	2	2	2	1	1	1	1	1	1	1	1	1	0	0	1	49	1	49	1	49	4
242	2	2	3	1	1	1	1	3	1	1	2	0	0	1	1	0	0	0	1	48	1	48	1	48	3
243	2	2	2	1	1	1	1	3	3	1	2	1	1	1	1	1	1	0	1	49	1	49	1	49	4
244	2	2	2	1	2	2	1	2	1	2	2	0	0	1	0	1	0	0	2	35	2	35	2	35	1
245	2	2	3	1	1	1	1	1	1	2	2	1	0	0	0	1	1	0	2	30	2	30	2	30	1
246	2	2	2	1	1	1	1	2	1	1	2	0	1	0	1	1	0	0	1	50	1	50	1	50	1
247	2	2	2	1	1	2	1	2	1	1	1	1	0	0	1	0	0	0	1	72	1	72	1	72	4
248	2	2	1	1	1	1	1	3	1	2	2	0	0	1	1	1	0	0	1	62	1	62	1	62	2
249	2	2	2	1	1	1	2	3	1	2	2	0	0	1	1	1	1	0	2	36	2	36	2	36	1
250	2	2	2	1	2	1	1	1	1	1	1	1	1	2	1	1	1	0	1	42	1	42	1	42	4
251	1	3	1	1	2	2	1	1	1	1	2	1	1	0	0	0	0	0	1	53	1	53	1	53	1
252	1	3	2	1	1	1	2	1	1	1	1	1	0	1	1	1	1	0	1	53	1	53	1	53	1
253	3	1	2	1	1	1	1	2	1	1	1	1	1	1	1	1	0	0	1	46	1	46	1	46	1
254	3	1	1	1	1	1	1	1	3	1	1	0	0	0	1	0	0	1	1	43	1	43	1	43	1
255	3	1	3	1	1	2	2	3	1	2	2	0	0	1	1	1	1	0	2	24	2	24	2	24	1
256	3	1	2	1	1	1	1	1	1	1	1	1	1	1	0	1	0	0	1	46	1	46	1	46	1
257	3	1	2	1	1	1	1	2	1	1	1	0	1	0	1	1	1	0	1	79	1	79	1	79	1
258	3	1	2	1	2	2	1	2	1	1	1	0	0	1	1	1	0	0	1	97	1	97	1	97	4
259	3	1	2	1	1	1	1	3	3	1	1	0	1	0	0	1	0	0	2	219	2	219	2	219	4
260	3	1	2	1	1	1	2	3	1	1	2	0	1	0	1	1	1	0	1	53	1	53	1	53	1
261	3	1	2	1	1	1	1	3	1	1	1	0	0	1	1	2	2	0	1	46	1	46	1	46	2
262	3	1	3	1	1	1	2	1	1	1	2	1	1	0	1	1	1	0	1	51	1	51	1	51	3
263	3	1	2	1	1	1	1	1	1	1	1	0	0	0	1	1	0	1	1	43	1	43	1	43	1
264	2	2	2	1	2	2	1	1	3	1	1	0	0	1	0	0	1	0	1	45	1	45	1	45	1
265	2	2	2	1	1	1	1	1	2	1	1	0	0	0	0	1	1	1	1	46	1	46	1	46	1
266	2	2	3	1	1	1	1	2	1	1	1	1	1	0	0	1	1	0	1	72	1	72	1	72	4
267	2	2	1	1	1	1	1	1	1	1	1	0	0	1	1	1	1	0	1	60	1	60	1	60	1
268	2	2	1	1	1	2	1	2	1	1	1	1	1	1	1	1	0	0	1	53	1	53	1	53	1
269	2	2	3	1	2	2	1	1	1	1	2	1	1	0	1	0	0	0	1	47	1	47	1	47	2
270	2	2	3	1	1	1	1	2	1	2	2	0	0	1	1	1	0	0	2	25	2	25	2	25	1
271	2	2	2	1	2	2	1	2	1	1	1	1	1	0	1	1	1	0	2	77	2	77	2	96	1
272	2	2	2	1	2	1	1	2	1	1	1	1	1	0	1	1	1	0	1	51	1	51	1	51	1
273	2	2	3	1	2	2	2	1	1	1	1	0	0	0	0	1	1	1	1	52	1	52	1	52	3
274	2	2	2	1	2	2	1	2	1	1	2	1	0	1	0	1	0	0	1	42	1	42	1	42	1
275	2	2	2	1	1	1	2	1	1	1	1	0	0	1	0	1	0	0	1	49	1	49	1	49	1
276	2	2	2	1	2	2	1	1	3	1	2	1	1	0	0	1	1	0	1	46	1	46	1	46	1
277	2	2	2	1	2	2	1	3	1	1	2	0	1	0	0	1	1	0	2	83	2	83	2	83	3
278	2	2	1	1	1	1	1	3	1	2	1	1	0	0	1	1	0	0	1	48	1	48	1	48	4
279	1	3	2	1	1	1	1	1	1	1	2	0	0	0	0	1	1	1	1	120	1	120	1	120	1
280	1	3	3	1	2	2	2	1	1	1	1	1	1	1	1	1	1	0	1	111	1	111	1	111	4
281	3	1	2	1	2	2	2	3	1	1	2	1	0	0	1	1	0	0	2	44	2	44	2	63	4
282	3	1	2	1	1	1	2	3	2	1	1	0	0	1	0	1	1	0	1	50	1	50	1	50	1
283	3	1	3	1	1	1	2	1	1	1	1	1	1	0	0	1	1	0	2	26	2	26	2	26	1
284	3	1	2	1	2	2	2	1	1	1	1	0	0	1	0	1	1	0	2	6	2	6	2	28	1
285	3	1	2	1	1	1	1	3	1	1	2	0	0	1	1	1	1	0	1	52	1	52	1	52	3
286	3	1	1	1	2	2	1	2	1	1	1	0	1	0	0	1	1	0	1	89	1	89	1	89	1
287	3	1	2	1	2	1	1	2	3	1	2	1	0	0	1	1	0	0	1	65	1	65	1	65	1
288	3	1	2	1	1	1	1	2	1	2	2	1	1	1	1	1	0	0	2	27	2	27	2	27	1
289	3	1	1	1	2	2	1	1	1	1	1	1	0	1	1	1	0	0	1	45	1	45	1	45	4
290	3	1	2	1	1	1	1	1	1	1	1	1	1	1	1	1	1	0	1	43	1	43	1	43	4
291	3	1	2	1	1	1	1	3	1	2	2	1	1	1	1	1	0	0	2	49	2	49	2	49	3
292	2	2	1	1	2	2	2	2	1	2	2	1	1	0	1	1	1	0	2	23	2	23	2	23	1
293	2	2	3	1	2	2	2	2	1	1	2	1	0	0	1	1	0	0	1	66	1	66	1	66	1
294	2	2	2	1	2	2	1	2	1	1	1	1	1	1	1	1	0	0	1	45	1	45	1	45	3
295	2	2	2	1	2	1	2	2	1	1	2	1	1	0	0	0	0	0	1	49	1	49	1	49	4
296	2	2	2	1	2	2	2	1	1	1	2	1	1	0	1	1	1	0	1	65	1	65	1	65	3
297	2	2	2	1	2	2	2	2	1	1	1	1	0	1	1	0	2	0	1	43	1	43	1	43	1
298	2	2	2	1	1	1	1	3	1	1	1	0	0	1	1	1	0	0	1	48	1	48	1	48	4
299	2	2	2	1	2	2	1	2	3	1	1	1	0	0	0	1	1	0	2	23	2	23	2	23	1
300	2	2	3	1	2	2	2	1	1	2	2	0	0	1	0	1	1	0	1	78	1	78	1	78	1
301	2	2	2	1	2	2	1	2	1	2	2	1	1	1	0	1	1	0	2	16	2	16	2	34	1
302	2	2	2	1	2	2	1	1	1	1	2	0	0	1	0	0	0	0	1	43	1	43	1	43	1
303	2	2	2	1	1	2	1	2	1	2	1	1	1	1	0	1	1	0	2	41	2	41	2	41	1
304	2	2	3	1	2	2	1	3	3	2	2	0	0	1	1	1	0	0	2	69	2	69	2	101	2
305	2	2	1	1	2	2	1	2	1	1	1	0	0	1	1	1	1	0	1	65	1	65	1	65	4
306	2	2	1	1	2	2	1	1	1	1	1	0	0	1	1	1	1	0	1	62	1	62	1	62	4
307	1	3	3	1	2	2	1	3	1	1	2	0	0	1	1	1	1	0	1	59	1	59	1	59	1
308	1	3	3	1	2	2	1	2	1	1	1	1	1	0	0	1	1	0	1	45	1	45	1	45	1
309	3	1	2	1	2	2	1	2	1	1	2	1	1	0	1	0	0	0	1	42	1	42	1	42	2
310	3	1	2	1	1	1	1	1	1	1	2	1	0	1	0	1	1	0	1	57	1	57	1	57	1
311	3	1	3	1	1	1	1	2	1	1	2	1	0	1	1	1	1	0	2	66	2	66	2	84	4
312	3	1	2	1	2	2	1	2	1	2	2	0	0	1	0	0	1	0	2	77	1	77	1	77	4
313	3	1	2	1	1	1	1	3	1	1	2	1	1	1	1	1	1	0	2	74	2	74	2	74	4
314	3	1	2	1	1	1	1	3	1	1	1	0	0	0	1	1	0	1	1	45	1	45	1	45	2
315	3	1	2	1	2	2	1	1	1	1	2	1	1	0	1	1	0	0	1	135	1	135	1	135	4
316	3	1	1	1	1	1	2	2	2	2	2	1	1	1	0	0	0	0	1	77	1	77	1	77	4
317	3	1	2	1	1	1	1	1	1	1	1	1	1	1	0	0	1	0	1	65	1	65	1	65	1
318	3	1	3	1	2	2	1	1	1	1	1	0	0	0	0	0	0	1	1	46	1	46	1	46	1
319	3	1	2	1	1	1	1	3	1	1	2	1	1	0	1	1	1	0	1	60	1	60	1	60	1
320	2	2	2	1	1	1	1	2	3	1	1	1	1	0	0	0	0	0	1	46	1	46	1	46	1
321	2	2	3	1	2	2	2	1	1	1	1	1	1	1	1	1	0	0	1	63	1	63	1	63	1
322	2	2	2	1	2	2	2	3	1	1	2	0	0	0	0	1	1	1	1	64	1	64	1	64	2
323	2	2	2	1	1	1	1	3	1	2	2	0	0	1	1	1	1	0	1	48	1	48	1	48	3
324	2	2	1	1	2	2	1	1	1	1	1	1	1	0	0	1	1	0	1	62	1	62	1	62	1
325	2	2	2	1	1	1	1	1	3	1	1	0	0	0	1	1	1	1	1	120	1	120	1	120	1
326	2	2	2	1	1	1	1	1	1	1	2	1	1	0	1	1	1	0	1	49	1	49	1	49	3
327	2	2	1	1	2	1	2	2	1	1	1	1	1	0	0	0	1	0	1	62	1	62	1	62	1
328	2	2	2	1	1	1	1	1	1	2	1	1	1	1	1	1	1	0	1	65	1	65	1	65	1
329	2	2	2	1	1	1	1	3	1	1	2	1	1	0	1	1	1	0	1	48	1	48	1	48	2
330	2	2	1	1	2	1	1	3	1	1	1	0	0	0	0	1	0	1	1	51	1	51	1	51	1
331	2	2	3	1	2	2	1	3	1	1	2	1	0	0	1	1	1	0	2	108	2	108	2	147	1
332	2	2	2	1	1	1	2	2	1	1	2	1	1	1	0	0	0	0	1	53	1	53	1	53	1
333	2	2	2	1	1	1	1	2	1	1	2	0	0	0	1	1	0	1	1	54	1	54	1	54	4
334	2	2	2	1	2	1	1	3	1	2	2	0	0	1	0	0	1	0	2	30	2	30	2	30	4
335	1	3	2	1	1	2	2	2	1	1	1	1	1	1	1	1	1	0	1	47	1	47	1	47	1
336	1	3	2	1	1	1	1	1	1	1	1	1	1	0	1	1	0	0	1	47	1	47	1	47	1
337	3	1	2	1	1	1	1	1	1	1	1	1	1	0	0	1	0	0	1	52	1	52	1	52	3
338	3	1	3	1	1	1	1	1	1	1	2	0	0	0	1	0	1	1	1	53	1	53	1	53	4
339	3	1	2	1	1	1	1	2	1	1	2	1	1	0	1	1	1	0	1	60	1	60	1	60	1
340	3	1	2	1	2	2	1	1	1	1	1	0	0	1	1	1	1	0	1	43	1	43	1	43	3
341	3	1	2	1	2	2	1	1	3	1	2	0	0	1	1	1	1	0	2	22	2	22	2	22	1
342	3	1	3	1	1	1	1	2	1	1	1	1	1	1	1	1	0	0	1	43	1	43	1	43	1
343	3	1	1	1	2	2	2	2	1	1	2	1	0	0	1	1	1	0	2	8	2	8	2	60	4
344	3	1	1	1	1	1	2	3	1	1	2	1	1	0	1	0	0	0	1	46	1	46	1	46	3
345	3	1	3	1	1	1	1	3	1	2	2	1	1	0	0	1	1	0	1	45	1	45	1	45	4
346	3	1	3	1	2	2	1	2	1	1	2	1	1	1	1	1	1	0	1	46	1	46	1	46	1
347	3	1	2	1	2	2	1	1	1	1	2	0	1	0	0	1	0	0	1	45	1	45	1	45	3
348	2	2	2	1	2	1	1	2	1	2	2	0	1	0	0	1	0	0	1	74	1	74	1	74	3
349	2	2	3	1	1	1	1	2	1	1	2	1	1	1	0	1	0	0	1	64	1	64	1	64	3
350	2	2	2	1	1	1	1	1	1	1	1	0	0	0	0	1	0	1	1	65	1	65	1	65	1
351	2	2	2	1	2	2	1	3	1	1	2	1	1	1	1	1	1	0	2	41	2	41	2	41	1
352	2	2	2	1	1	1	1	3	3	1	1	1	1	1	0	1	0	0	2	24	2	24	2	24	1
353	2	2	2	1	2	2	1	1	1	1	1	0	0	1	2	2	2	0	1	46	1	46	1	46	2
354	2	2	1	1	1	1	1	2	3	1	1	1	1	0	0	0	2	0	1	55	1	55	1	55	1
355	2	2	2	1	2	2	1	2	1	2	2	1	1	1	1	1	1	0	1	54	1	54	1	54	1
356	2	2	3	1	1	1	1	1	1	1	2	0	0	1	1	1	0	0	1	49	1	49	1	49	1
357	2	2	2	1	2	2	1	1	1	1	2	0	0	1	0	1	0	0	1	54	1	54	1	54	4
358	2	2	2	1	2	2	1	3	3	1	2	0	0	0	2	2	2	1	2	90	2	90	2	90	4
359	2	2	3	1	1	1	2	3	2	2	2	0	2	2	2	2	2	0	2	21	2	21	2	21	2
360	2	2	2	1	1	1	1	3	1	1	2	0	0	0	1	1	0	1	2	24	2	24	2	24	2
361	2	2	2	1	1	1	2	2	1	1	2	1	1	0	1	1	0	0	1	46	1	46	1	46	1
362	2	2	1	1	1	1	1	2	1	1	1	0	1	1	1	1	0	0	1	47	1	47	1	47	1
363	1	3	2	1	2	2	2	2	1	1	1	0	0	1	1	1	0	0	1	89	1	89	1	89	1
364	1	3	2	1	1	1	1	2	1	1	2	1	1	1	1	1	1	0	1	102	1	102	1	102	1
365	3	1	1	1	2	2	1	1	1	2	2	1	0	2	0	1	1	0	2	52	2	52	2	197	4
366	3	1	2	1	1	1	1	2	3	1	2	1	1	0	1	1	0	0	1	51	1	51	1	51	1
367	3	1	2	1	1	1	2	1	3	1	1	0	0	0	0	0	0	1	1	43	1	43	1	43	2
368	3	1	1	1	1	1	1	3	1	1	2	0	1	0	0	0	1	0	2	108	2	108	2	108	1
369	3	1	3	1	2	2	1	1	1	1	2	1	1	0	0	1	1	0	1	42	1	42	1	42	4
370	3	1	2	1	2	2	1	1	1	1	1	1	1	1	1	1	1	0	1	87	1	87	1	87	2
371	3	1	2	1	2	2	1	2	1	2	2	1	0	1	0	1	1	0	1	48	1	48	1	48	1
372	3	1	2	1	1	1	1	2	3	1	2	1	1	0	1	1	1	0	2	147	2	147	2	147	1
373	3	1	2	1	1	1	2	2	1	1	1	1	1	0	1	1	1	0	1	77	1	77	1	77	1
374	3	1	2	1	2	2	1	2	3	1	1	0	0	0	1	1	1	1	1	47	1	47	1	47	1
375	3	1	2	1	1	1	1	1	1	1	2	1	1	1	1	1	1	0	1	47	1	47	1	47	1
376	2	2	3	1	2	1	1	1	1	1	1	0	1	0	0	0	0	0	1	48	1	48	1	48	4
377	2	2	2	1	2	2	2	1	2	1	1	1	1	0	1	1	1	0	1	47	1	47	1	47	1
378	2	2	2	1	1	1	2	2	1	2	1	0	1	0	1	1	0	0	1	51	1	51	1	51	1
379	2	2	2	1	2	2	1	1	1	1	1	1	1	1	1	1	1	0	1	48	1	48	1	48	1
380	2	2	3	1	2	2	1	1	1	1	1	1	0	0	1	1	0	0	1	60	1	60	1	60	1
381	2	2	1	1	1	1	1	1	2	1	1	1	1	0	0	1	1	0	1	55	1	55	1	55	4
382	2	2	1	1	1	1	1	1	1	1	1	1	1	1	1	1	1	0	1	43	1	43	1	43	1
383	2	2	3	1	1	1	1	2	1	1	2	1	1	1	1	1	1	0	1	43	1	43	1	43	4
384	2	2	3	1	1	1	1	2	1	1	2	0	0	0	1	1	1	1	1	54	1	54	1	54	4
385	2	2	2	1	2	2	1	1	1	1	1	0	1	1	1	1	0	0	1	51	1	51	1	51	4
386	2	2	2	1	1	1	1	1	1	1	1	0	0	0	0	1	1	1	1	59	1	59	1	59	1
387	2	2	3	1	1	1	1	2	1	1	2	1	1	0	1	1	1	0	1	59	1	59	1	59	1
388	2	2	2	1	1	2	1	2	1	1	1	1	1	1	0	0	0	0	1	65	1	65	1	65	1
389	2	2	2	1	1	1	1	3	2	1	2	1	1	2	1	1	1	0	1	54	1	54	1	54	4
390	2	2	2	1	1	1	1	2	1	2	2	0	1	1	0	1	1	0	2	38	2	38	2	72	1
391	1	3	2	1	1	1	1	1	1	1	1	1	1	0	1	1	1	0	1	47	1	47	1	47	1
392	1	3	1	1	2	1	1	1	1	1	1	1	1	0	1	0	1	0	1	70	1	70	1	70	1
393	3	1	2	1	2	2	1	1	1	1	1	0	0	1	1	1	1	0	1	55	1	55	1	55	1
394	3	1	3	1	2	2	1	1	1	1	1	0	0	0	1	1	1	1	1	43	1	43	1	43	1
395	3	1	2	1	1	1	1	1	1	1	1	0	1	0	0	1	1	0	1	59	1	59	1	59	1
396	3	1	2	1	1	2	1	2	1	2	2	1	1	0	1	1	1	0	1	61	1	61	1	61	4
397	3	1	3	1	1	1	1	1	1	1	1	1	0	0	1	1	1	0	1	70	1	70	1	70	1
398	3	1	2	1	1	1	1	2	3	1	2	0	1	2	1	1	0	0	2	31	2	31	2	31	3
399	3	1	2	1	1	2	1	1	1	1	1	0	0	0	1	0	0	1	1	43	1	43	1	43	4
400	3	1	1	1	2	2	2	3	1	1	2	1	1	0	1	1	1	0	1	59	1	59	1	59	1
401	3	1	2	1	1	1	2	2	1	1	2	1	1	0	1	1	0	0	1	46	1	46	1	46	1
402	3	1	2	1	1	1	2	2	1	1	1	1	0	1	0	1	1	0	1	43	1	43	1	43	4
403	3	1	1	1	1	1	1	1	1	1	1	0	0	0	0	1	0	1	1	74	1	74	1	74	1
404	2	2	2	1	1	1	2	2	1	1	2	0	0	1	0	0	2	0	1	84	1	84	1	84	4
405	2	2	2	1	2	2	1	3	1	2	1	0	0	0	0	1	1	1	2	100	2	100	2	100	4
406	2	2	1	1	1	1	1	1	1	1	1	1	1	0	0	0	0	0	1	54	1	54	1	54	1
407	2	2	3	1	1	1	2	2	1	1	1	0	0	1	1	1	1	0	1	94	1	94	1	94	1
408	2	2	2	1	2	2	1	3	1	2	2	0	1	1	1	0	0	0	1	46	1	46	1	46	4
409	2	2	2	1	2	2	2	2	1	1	1	1	1	1	1	1	1	0	1	77	1	77	1	77	4
410	2	2	2	1	1	1	1	2	1	1	1	1	1	0	0	0	0	0	1	65	1	65	1	65	1
411	2	2	2	1	2	2	1	1	1	1	1	0	0	1	0	0	0	0	1	48	1	48	1	48	1
412	2	2	2	1	1	1	2	1	1	1	1	1	1	0	1	1	0	0	1	70	1	70	1	70	1
413	2	2	2	1	2	2	1	2	1	1	1	0	0	1	0	1	1	0	1	55	1	55	1	55	4
414	2	2	3	1	2	2	1	2	1	1	2	0	0	1	1	1	0	0	1	60	1	60	1	60	4
415	2	2	2	1	2	2	1	1	1	1	1	1	1	0	0	1	1	0	2	35	2	35	2	35	4
416	2	2	2	1	1	1	1	2	1	1	2	1	1	2	0	1	0	0	1	65	1	65	1	65	4
417	2	2	2	1	1	1	1	2	1	2	2	1	0	0	1	1	1	0	1	53	1	53	1	53	4
418	2	2	3	1	1	1	1	2	3	1	1	0	0	0	0	1	0	1	1	43	1	43	1	43	4
419	1	3	1	1	1	1	1	2	1	1	1	1	1	0	0	1	1	0	1	57	1	57	1	57	1
420	1	3	1	1	2	1	1	2	1	1	1	0	0	1	1	1	0	0	1	53	1	53	1	53	4
421	3	1	3	1	2	2	2	2	1	1	1	1	1	1	1	0	0	0	1	60	1	60	1	60	1
422	3	1	3	1	2	2	1	2	1	1	2	0	0	1	1	1	1	0	1	46	1	46	1	46	4
423	3	1	2	1	1	1	1	1	2	1	1	1	1	1	0	1	1	0	1	46	1	46	1	46	4
424	3	1	2	1	1	1	1	1	3	1	1	1	0	1	1	1	1	0	1	47	1	47	1	47	1
425	3	1	3	1	2	2	1	1	1	1	1	1	1	0	1	1	1	0	1	49	1	49	1	49	1
426	3	1	2	1	2	2	1	2	1	2	1	1	1	1	1	1	1	0	2	19	2	19	2	19	1
427	3	1	2	1	2	2	1	2	1	1	2	1	1	1	1	1	1	0	1	43	1	43	1	43	4
428	3	1	2	1	2	2	1	2	1	1	1	0	0	0	1	1	0	1	1	45	1	45	1	45	1
429	3	1	2	1	1	2	1	3	1	1	2	1	0	0	0	1	0	0	2	84	2	85	2	102	1
430	3	1	1	1	2	2	2	2	1	1	1	1	1	1	0	1	0	0	1	53	1	53	1	53	1
431	3	1	2	1	2	2	2	3	1	1	2	1	1	0	0	1	0	0	1	49	1	49	1	49	4
432	2	2	3	1	2	2	1	1	2	1	2	0	0	1	1	1	1	0	1	47	1	47	1	47	1
433	2	2	2	1	1	1	1	2	1	1	1	1	1	1	0	1	0	0	1	46	1	46	1	46	1
434	2	2	2	1	1	1	1	2	1	1	2	1	1	0	1	1	0	0	2	24	2	24	2	24	4
435	2	2	3	1	1	1	2	1	1	1	1	1	1	1	0	1	1	0	1	49	1	49	1	49	1
436	2	2	2	1	2	2	1	2	1	2	2	1	1	1	1	0	0	0	2	23	2	23	2	23	1
437	2	2	2	1	1	1	1	1	1	1	1	1	1	1	1	1	1	0	1	47	1	47	1	47	1
438	2	2	1	1	2	2	1	1	1	1	1	1	1	1	0	1	0	0	2	48	2	48	2	48	4
439	2	2	2	1	2	2	1	1	1	1	2	0	0	0	1	0	0	1	1	49	1	49	1	49	2
440	2	2	2	1	2	2	1	2	3	2	1	0	0	0	0	1	1	1	1	49	1	49	1	49	4
441	2	2	1	1	2	1	2	2	1	1	2	1	1	0	0	1	1	0	1	48	1	48	1	48	1
442	2	2	2	1	1	1	1	2	1	2	2	2	2	2	2	2	2	2	1	45	1	45	1	45	4
443	2	2	2	1	2	2	2	2	1	1	1	0	1	0	1	2	2	0	1	67	1	67	1	67	4
444	2	2	1	1	1	1	1	2	1	1	1	0	1	0	0	1	1	0	1	70	1	70	1	70	1
445	2	2	3	1	2	2	2	1	1	1	1	1	1	0	0	1	0	0	1	59	1	59	1	59	1
446	2	2	2	1	1	1	2	1	3	1	2	1	1	0	0	1	1	0	2	29	2	29	2	29	1
447	1	3	2	1	1	1	1	1	1	1	1	1	1	1	1	1	1	0	1	55	1	55	1	55	1
448	1	3	2	1	1	2	1	3	1	1	2	1	1	0	0	1	1	0	1	55	1	55	1	55	1
449	3	1	2	1	2	1	2	2	1	1	1	1	1	1	1	1	2	0	1	54	1	54	1	54	1
450	3	1	2	1	1	1	2	1	1	1	1	0	0	0	0	1	0	1	1	65	1	65	1	65	4
451	3	1	2	1	1	1	1	2	1	1	1	1	0	1	1	1	1	0	1	54	1	54	1	54	4
452	3	1	3	1	1	1	2	1	1	1	2	1	1	1	0	1	0	0	1	51	1	51	1	51	4
453	3	1	2	1	2	2	1	1	1	1	1	1	1	1	0	1	1	0	1	64	1	64	1	64	1
454	3	1	2	1	2	2	1	2	1	1	2	1	1	0	0	1	0	0	1	57	1	57	1	57	1
455	3	1	2	1	1	1	1	3	1	1	2	0	0	1	1	1	0	0	1	42	1	42	1	42	1
456	3	1	3	1	1	1	1	3	1	2	2	1	1	0	0	0	1	0	2	72	2	72	2	145	4
457	3	1	1	1	1	1	2	2	1	1	1	0	0	1	0	1	1	0	1	58	1	58	1	58	1
458	3	1	1	1	2	2	1	2	1	2	1	0	0	0	0	1	0	1	1	57	1	57	1	57	4
459	3	1	3	1	1	1	2	2	3	1	1	0	0	0	0	0	0	1	1	59	1	59	1	59	1
460	2	2	3	1	2	2	1	3	1	1	2	1	0	1	1	1	1	0	1	57	1	57	1	57	4
461	2	2	2	1	1	1	2	2	1	1	2	1	0	1	1	1	1	0	1	57	1	57	1	57	3
462	2	2	2	1	2	2	2	2	3	1	1	1	1	1	1	1	1	0	1	50	1	50	1	50	1
463	2	2	3	1	1	1	1	2	1	1	1	1	1	0	1	1	1	0	1	46	1	46	1	46	1
464	2	2	2	1	1	1	1	1	1	1	1	1	1	0	1	1	1	0	1	43	1	43	1	43	4
465	2	2	2	1	1	1	1	1	1	1	2	0	0	0	1	1	1	1	2	30	2	30	2	57	2
466	2	2	2	1	1	1	1	2	1	1	1	1	0	1	0	1	1	0	1	99	1	99	1	99	1
467	2	2	2	1	1	1	1	1	1	1	1	1	1	0	0	1	1	0	1	57	1	57	1	57	1
468	2	2	1	1	1	1	1	1	2	1	1	1	1	0	1	1	1	0	1	48	1	48	1	48	1
469	2	2	2	1	1	1	1	1	1	1	1	0	0	0	0	0	0	1	1	48	1	48	1	48	1
470	2	2	3	1	2	2	1	3	1	1	2	1	1	1	0	0	1	0	1	49	1	49	1	49	1
471	2	2	2	1	2	2	1	1	1	2	2	2	2	2	2	2	2	2	2	19	2	19	2	19	2
472	2	2	2	1	1	1	1	1	1	1	2	0	0	0	0	1	0	1	1	46	1	46	1	46	2
473	2	2	3	1	1	1	1	2	3	2	2	1	1	1	1	1	1	0	2	180	2	180	2	216	1
474	2	2	2	1	1	1	2	2	1	1	1	1	0	0	0	1	0	0	1	122	1	122	1	122	1
475	1	3	2	1	1	1	1	2	1	1	1	1	1	1	1	0	2	0	1	51	1	51	1	51	1
476	1	3	1	1	1	1	1	3	3	1	2	0	0	1	1	1	0	0	1	47	1	47	1	47	3
477	3	1	2	1	1	1	1	3	1	2	2	1	1	0	0	1	1	0	2	72	2	72	2	72	1
478	3	1	2	1	1	1	1	2	2	1	2	0	1	0	0	1	0	0	1	50	1	50	1	50	1
479	3	1	1	1	1	1	2	1	1	1	2	0	0	1	1	1	0	0	1	50	1	50	1	50	1
480	3	1	2	1	1	2	1	1	1	2	2	1	1	1	1	0	0	0	2	27	2	27	2	27	2
481	3	1	2	1	2	2	1	3	1	1	1	1	1	1	0	0	0	0	1	51	1	51	1	51	1
482	3	1	1	1	2	2	2	2	1	1	1	1	1	1	0	0	0	0	1	55	1	55	1	55	4
483	3	1	3	1	1	1	2	1	3	1	2	1	1	0	0	1	1	0	1	66	1	66	1	66	1
484	3	1	2	1	2	2	1	1	1	1	1	0	0	0	0	1	0	1	1	49	1	49	1	49	4
485	3	1	2	1	1	1	1	3	1	1	2	0	1	0	0	0	0	0	1	49	1	49	1	49	1
486	3	1	2	1	2	2	1	3	1	1	2	0	0	0	0	0	0	1	1	144	1	144	1	144	1
487	3	1	2	1	2	2	2	2	3	1	2	0	0	0	1	2	2	1	2	25	2	25	2	25	2
488	2	2	2	1	2	1	1	1	3	1	2	0	0	0	2	2	2	1	2	24	2	24	2	24	1
489	2	2	2	1	2	2	1	2	1	1	1	0	0	1	1	0	0	0	2	73	2	73	2	73	1
490	2	2	3	1	1	1	2	1	1	1	1	1	1	1	1	1	1	0	1	48	1	48	1	48	1
491	2	2	2	1	1	1	1	1	1	1	1	0	0	1	1	1	1	0	1	85	1	85	1	85	4
492	2	2	2	1	1	1	1	1	1	1	1	1	1	0	0	1	1	0	1	48	1	48	1	48	4
493	2	2	2	1	2	2	1	2	1	1	1	1	1	1	1	1	1	0	1	60	1	60	1	60	1
494	2	2	3	1	1	1	1	3	1	1	2	1	1	0	1	1	0	0	2	21	2	21	2	21	1
495	2	2	1	1	2	2	1	1	1	1	2	1	1	0	1	1	1	0	1	75	1	75	1	75	1
496	2	2	1	1	1	1	1	1	3	2	2	0	1	0	2	2	2	0	2	120	2	120	2	142	4
497	2	2	3	1	1	1	1	3	1	1	2	1	1	0	0	1	2	0	1	137	1	137	1	137	4
498	2	2	3	1	1	1	1	1	1	1	1	1	1	1	1	1	1	0	1	98	1	98	1	98	1
499	2	2	2	1	1	2	2	1	1	1	1	1	1	0	0	0	0	0	1	60	1	60	1	60	1
500	2	2	2	1	2	2	1	1	1	1	1	0	0	0	0	1	1	1	1	52	1	52	1	52	1
501	2	2	3	1	2	2	1	2	1	1	1	0	0	1	0	1	1	0	1	53	1	53	1	53	4
502	2	2	2	1	1	1	1	3	1	2	2	1	1	1	1	1	1	0	1	48	1	48	1	48	1
503	1	3	2	1	1	1	1	1	1	1	1	1	1	0	0	0	1	0	1	52	1	52	1	52	1
504	1	3	2	1	2	2	1	1	1	1	2	1	1	0	1	1	1	0	2	184	2	184	2	184	1
505	3	1	2	1	2	2	2	1	1	1	1	0	1	0	0	1	1	0	1	45	1	45	1	45	4
506	3	1	1	1	1	1	1	1	1	1	1	0	0	1	1	0	0	0	1	45	1	45	1	45	1
507	3	1	2	1	1	2	1	3	1	1	1	1	1	1	1	1	1	0	1	63	1	63	1	63	1
508	3	1	3	1	1	1	2	2	1	1	1	1	1	0	0	1	1	0	1	65	1	65	1	65	4
509	3	1	2	1	1	1	2	1	1	1	1	0	0	0	0	0	0	1	1	59	1	59	1	59	1
510	3	1	2	1	1	1	1	2	1	1	1	1	1	1	1	1	1	0	1	52	1	52	1	52	4
511	3	1	3	1	2	2	1	2	1	1	1	1	1	0	1	1	1	0	1	52	1	52	1	52	4
512	3	1	2	1	1	1	1	2	1	1	1	1	1	0	1	1	1	0	1	49	1	49	1	49	1
513	3	1	2	1	1	1	1	3	1	1	2	1	0	1	1	1	1	0	2	24	2	24	2	24	4
514	3	1	1	1	2	2	1	2	1	1	1	1	0	0	0	1	1	0	1	107	1	107	1	107	1
515	3	1	2	1	2	1	1	1	1	1	1	0	0	0	0	1	1	1	1	73	1	73	1	73	4
516	2	2	2	1	1	1	1	2	1	1	1	0	1	1	0	0	1	0	1	65	1	65	1	65	1
517	2	2	1	1	2	2	1	2	1	1	1	0	0	1	0	0	1	0	1	86	1	86	1	86	4
518	2	2	2	1	2	2	1	3	1	1	2	0	0	0	0	1	0	1	1	73	1	73	1	73	4
519	2	2	2	1	1	1	1	1	1	2	2	0	0	0	0	1	0	1	2	30	2	30	2	30	4
520	2	2	1	1	1	1	1	1	1	1	2	0	1	0	0	1	0	0	1	53	1	53	1	53	1
521	2	2	3	1	2	2	1	2	1	1	1	1	1	0	0	0	1	0	1	42	1	42	1	42	1
522	2	2	2	1	1	2	1	2	1	1	1	1	0	1	1	1	1	0	1	42	1	42	1	42	1
523	2	2	2	1	2	2	1	3	1	1	2	1	1	1	1	1	0	0	1	42	1	42	1	42	1
524	2	2	2	1	2	2	1	2	1	1	1	0	0	1	1	1	1	0	1	43	1	43	1	43	2
525	2	2	2	1	2	1	1	3	1	1	2	0	0	0	1	1	0	1	1	53	1	53	1	53	1
526	2	2	2	1	2	1	1	1	1	1	2	1	0	1	1	0	0	0	2	39	2	39	2	77	1
527	2	2	2	1	2	2	1	2	3	1	1	1	0	1	0	1	0	0	1	72	1	72	1	72	1
528	2	2	3	1	1	1	1	1	1	2	1	1	1	0	1	1	0	0	2	30	2	30	2	30	1
529	2	2	2	1	2	2	1	1	3	1	1	1	1	0	1	1	0	0	1	51	1	51	1	51	1
530	2	2	2	1	1	1	1	2	1	1	1	0	0	0	0	1	1	1	1	48	1	48	1	48	1
531	1	3	2	1	1	1	1	2	1	1	1	0	0	0	1	1	0	1	1	48	1	48	1	48	2
532	1	3	3	1	2	2	1	2	1	1	1	1	1	1	1	1	1	0	1	66	1	66	1	66	4
533	3	1	1	1	2	2	2	1	3	2	2	0	1	0	0	1	1	0	2	59	2	59	2	59	4
534	3	1	1	1	2	2	1	1	1	2	2	0	0	0	0	1	0	1	2	53	2	53	2	53	1
535	3	1	3	1	1	1	1	1	1	1	1	1	1	0	0	1	1	0	1	74	1	74	1	74	4
536	3	1	3	1	2	2	1	2	1	2	2	2	2	2	2	2	2	2	1	63	1	63	1	63	4
537	3	1	2	1	2	2	1	1	1	1	1	1	1	0	1	1	1	0	1	54	1	54	1	54	1
538	3	1	2	1	1	1	1	3	1	1	2	0	0	1	1	1	1	0	1	55	1	55	1	55	1
539	3	1	3	1	1	2	1	3	1	1	2	2	2	2	2	2	2	2	1	73	1	73	1	73	1
540	3	1	2	1	2	2	2	1	1	1	2	2	2	2	2	2	2	2	1	114	1	114	1	114	1
541	3	1	2	1	1	1	1	2	1	1	2	1	1	1	0	1	1	0	1	84	1	84	1	84	1
542	3	1	2	1	1	1	1	2	1	1	1	0	0	1	1	1	1	0	1	93	1	93	1	93	1
543	3	1	2	1	1	1	1	2	1	2	2	1	1	0	0	0	1	0	2	19	2	19	2	19	1
544	2	2	1	1	2	2	1	2	1	1	2	1	1	1	1	1	0	0	1	43	1	43	1	43	1
545	2	2	2	1	2	2	1	3	3	2	1	1	1	1	1	1	1	0	2	33	2	33	2	33	1
546	2	2	3	1	2	2	1	2	1	1	2	1	1	0	0	1	1	0	1	65	1	65	1	65	1
547	2	2	2	1	2	2	2	1	1	1	1	1	1	0	0	1	1	0	1	66	1	66	1	66	1
548	2	2	2	1	1	2	1	1	1	1	2	1	1	0	0	0	1	0	1	77	1	77	1	77	1
549	2	2	3	1	1	1	1	2	1	1	1	1	1	1	0	1	1	0	1	89	1	89	1	89	2
550	2	2	2	1	2	2	2	2	2	1	1	0	0	1	0	0	0	0	1	79	1	79	1	79	1
551	2	2	2	1	1	1	1	1	1	1	1	1	0	0	1	1	1	0	1	67	1	67	1	67	1
552	2	2	1	1	2	2	1	2	1	2	2	0	0	1	1	1	0	0	2	29	2	29	2	29	2
553	2	2	2	1	2	1	1	1	1	1	1	0	0	0	1	1	1	1	1	47	1	47	1	47	4
554	2	2	2	1	2	2	1	2	1	1	1	1	0	1	1	1	1	0	1	47	1	47	1	47	2
555	2	2	1	1	1	1	1	2	1	1	1	0	1	1	1	0	2	0	1	47	1	47	1	47	4
556	2	2	2	1	1	1	1	1	1	1	1	1	1	1	0	0	1	0	1	50	1	50	1	50	1
557	2	2	2	1	1	1	1	3	1	1	2	1	1	1	1	0	0	0	1	50	1	50	1	50	1
558	2	2	1	1	2	2	1	2	1	2	1	0	0	0	0	1	1	1	1	65	1	65	1	65	1
559	1	3	3	1	1	1	2	2	1	1	2	1	1	0	1	1	1	0	1	50	1	50	1	50	4
560	1	3	2	1	1	1	1	1	1	1	1	0	1	1	1	0	0	0	1	120	1	120	1	120	1
561	3	1	2	1	1	1	1	2	1	1	2	1	1	0	0	1	0	0	1	50	1	50	1	50	3
562	3	1	2	1	2	2	1	1	1	1	1	1	1	1	1	1	0	0	1	51	1	51	1	51	1
563	3	1	2	1	1	1	1	2	1	1	1	1	1	0	1	0	0	0	1	65	1	65	1	65	1
564	3	1	2	1	1	2	2	2	1	1	2	2	2	2	2	2	2	2	2	54	2	54	1	54	4
565	3	1	2	1	1	1	2	1	3	1	1	1	1	0	1	1	1	0	1	65	1	65	1	65	1
566	3	1	3	1	2	2	2	3	2	1	2	0	1	1	1	0	2	0	1	65	1	65	1	65	1
567	3	1	2	1	1	1	1	1	1	1	1	1	1	1	0	1	1	0	1	96	1	96	1	96	1
568	3	1	2	1	1	1	1	1	3	1	1	0	0	1	1	0	0	0	1	65	1	65	1	65	4
569	3	1	2	1	1	1	1	1	1	1	2	1	1	0	1	1	1	0	1	60	1	60	1	60	1
570	3	1	3	1	1	1	1	2	1	1	1	1	1	0	1	1	1	0	1	65	1	65	1	65	4
571	3	1	1	1	1	1	1	2	1	1	2	0	0	0	0	1	1	1	2	41	2	41	2	41	2
572	2	2	1	1	1	1	1	2	1	2	1	0	1	1	1	0	2	0	1	65	1	65	1	65	1
573	2	2	3	1	1	1	1	1	1	1	1	1	1	0	0	1	0	0	1	46	1	46	1	46	1
574	2	2	3	1	1	2	1	2	1	1	2	1	1	1	1	0	0	0	1	52	1	52	1	52	1
575	2	2	2	1	2	2	2	2	1	1	2	1	1	0	1	0	0	0	1	46	1	46	1	46	4
576	2	2	2	1	2	2	2	2	1	1	2	1	1	1	1	1	1	0	1	46	1	46	1	46	4
577	2	2	3	1	2	2	1	2	1	1	1	0	0	0	0	0	0	1	1	53	1	53	1	53	4
578	2	2	2	1	1	1	1	2	1	1	2	0	0	0	2	2	2	1	1	46	1	46	1	46	1
579	2	2	2	1	2	1	1	2	3	1	2	1	1	0	1	1	0	0	1	46	1	46	1	46	1
580	2	2	2	1	1	1	1	2	1	1	1	1	1	0	1	1	0	0	2	22	2	22	2	22	1
581	2	2	2	1	2	2	1	3	1	1	2	1	1	1	0	1	1	0	1	46	1	46	1	46	2

## Sheet: HWE结果
			SNP	Tests for deviation from Hardy-Weinberg equilibrium		Tests for association (C.I.: 95% convidence interval)
				Controls	Cases	allele freq. difference	heterozygous	homozygous	allele positivity	Armitage's trend test
			rs11042167AG	n11=55 (45.71)	n11=40 (65.45)	Risk allele 2
				n12=210 (228.57)	n12=310 (259.10)
				n22=295 (285.71)	n22=231 (256.45)
				f_a1=0.29 +/-0.014	f_a1=0.34 +/-0.012	[1]<->[2]	[11]<->[12]	[11+]<->[22]	[11]<->[12+22]	common odds ratio
				F=0.08125	F=-0.19643	Odds_ratio=0.792	Odds_ratio=2.030	Odds_ratio=1.077	Odds_ratio=1.473	Odds_ratio=0.867
				p=0.054514 (Pearson)	p=2.194e-06 (Pearson)	C.I.=[0.663-0.946]	C.I.=[1.303-3.162]	C.I.=[0.692-1.675]	C.I.=[0.963-2.253]
				p=0.057084 (Llr)	p=1.237e-06 (Llr)	chi2=6.63	chi2=10.04	chi2=0.11	chi2=3.22	chi2=7.08
				p=0.061929 (Exact)	p=1.834e-06 (Exact)	p=0.01003 (P)	p=0.00153	p=0.74323	p=0.07265	p=0.00781
						Risk allele 1
						[2]<->[1]	[22]<->[12]	[22]<->[11]	[11+12]<->[22]	common odds ratio
						Odds_ratio=1.263	Odds_ratio=1.885	Odds_ratio=0.929	Odds_ratio=1.687	Odds_ratio=1.158
						C.I.=[1.057-1.509]	C.I.=[1.475-2.410]	C.I.=[0.597-1.445]	C.I.=[1.334-2.133]
						chi2=6.63	chi2=25.81	chi2=0.11	chi2=19.16	chi2=7.08
						p=0.01003 (P)	p=3.768e-07	p=0.74323	p=0.00001	p=0.00781
			SNP	Tests for deviation from Hardy-Weinberg equilibrium		Tests for association (C.I.: 95% convidence interval)
				Controls	Cases	allele freq. difference	heterozygous	homozygous	allele positivity	Armitage's trend test
			rs2071095GT	n11=268 (260.83)	n11=231 (256.45)	Risk allele 2
				n12=227 (241.34)	n12=310 (259.10)
				n22=63 (55.83)	n22=40 (65.45)
				f_a1=0.68 +/-0.014	f_a1=0.66 +/-0.012	[1]<->[2]	[11]<->[12]	[11+]<->[22]	[11]<->[12+22]	common odds ratio
				F=0.05943	F=-0.19643	Odds_ratio=1.092	Odds_ratio=1.584	Odds_ratio=0.737	Odds_ratio=1.400	Odds_ratio=1.009
				p=0.160357 (Pearson)	p=2.194e-06 (Pearson)	C.I.=[0.916-1.301]	C.I.=[1.239-2.025]	C.I.=[0.477-1.136]	C.I.=[1.107-1.771]
				p=0.162653 (Llr)	p=1.237e-06 (Llr)	chi2=0.97	chi2=13.56	chi2=1.92	chi2=7.91	chi2=1.04
				p=0.170440 (Exact)	p=1.834e-06 (Exact)	p=0.32548 (P)	p=0.00023	p=0.16603	p=0.00492	p=0.30725
						Risk allele 1
						[2]<->[1]	[22]<->[12]	[22]<->[11]	[11+12]<->[22]	common odds ratio
						Odds_ratio=0.916	Odds_ratio=2.151	Odds_ratio=1.358	Odds_ratio=1.721	Odds_ratio=1.003
						C.I.=[0.769-1.091]	C.I.=[1.397-3.312]	C.I.=[0.880-2.094]	C.I.=[1.137-2.606]
						chi2=0.97	chi2=12.45	chi2=1.92	chi2=6.72	chi2=1.04
						p=0.32548 (P)	p=0.00042	p=0.16603	p=0.00955	p=0.30725
			SNP	Tests for deviation from Hardy-Weinberg equilibrium		Tests for association (C.I.: 95% convidence interval)
				Controls	Cases	allele freq. difference	heterozygous	homozygous	allele positivity	Armitage's trend test
			rs2251375AC	n11=114 (111.56)	n11=92 (130.16)	Risk allele 2
				n12=271 (275.88)	n12=366 (289.67)
				n22=173 (170.56)	n22=123 (161.16)
				f_a1=0.45 +/-0.015	f_a1=0.47 +/-0.013	[1]<->[2]	[11]<->[12]	[11+]<->[22]	[11]<->[12+22]	common odds ratio
				F=0.01769	F=-0.26349	Odds_ratio=0.900	Odds_ratio=1.674	Odds_ratio=0.881	Odds_ratio=1.365	Odds_ratio=0.910
				p=0.676009 (Pearson)	p=2.136e-10 (Pearson)	C.I.=[0.763-1.061]	C.I.=[1.220-2.296]	C.I.=[0.615-1.262]	C.I.=[1.008-1.848]
				p=0.676041 (Llr)	p=1.623e-10 (Llr)	chi2=1.57	chi2=10.27	chi2=0.48	chi2=4.06	chi2=1.80
				p=0.669306 (Exact)	p=2.199e-10 (Exact)	p=0.20997 (P)	p=0.00135	p=0.48905	p=0.04398	p=0.18005
						Risk allele 1
						[2]<->[1]	[22]<->[12]	[22]<->[11]	[11+12]<->[22]	common odds ratio
						Odds_ratio=1.111	Odds_ratio=1.900	Odds_ratio=1.135	Odds_ratio=1.673	Odds_ratio=1.098
						C.I.=[0.942-1.310]	C.I.=[1.436-2.512]	C.I.=[0.793-1.625]	C.I.=[1.280-2.187]
						chi2=1.57	chi2=20.49	chi2=0.48	chi2=14.31	chi2=1.80
						p=0.20997 (P)	p=5.991e-06	p=0.48905	p=0.00016	p=0.18005
